# Supplementary material for: High biodiversity in a limited mountain area revealed in the traditional production of Historic Rebel cheese by an integrated microbiota–lipidomic approach
Source: Sci Rep. 2021 May 14;11:10374. doi: 10.1038/s41598-021-89959-x (PMC8121794; doi:10.1038/s41598-021-89959-x)
Supplement: Supplementary file 2 — Supplementary Tables. [file 41598_2021_89959_MOESM2_ESM.xlsx]

## Sheet: Tab-Fig S1. Experimental design
	Table S1. Sampling design of 54 Historic Rebel cheeses, from three valleys and six producers
	Valley	Pasture Area - Producer	Geographic Coordinates (Lat-Lon)	Grazing area (Km2)	Herd (n. of cows)	Goat milk inclusion (%)	Grazing Period	Grazing Period (from-to)
	VG1	PP1	46.0502 9.5936	2.36	25	10	I	19th Jun - 05th Jul
							II	22th Jun - 07th Jul
							III	18th Aug - 04th Sep
	VG	PP2	46.0410 9.5256	5.00	29	10	I	03th Jul - 11th Jul
							II	23th Jul - 03th Aug
							III	12th Aug -18th Aug
	VB	PP3	46.0489 9.6052	2.70	35	15	I	22th Jun - 09th Jul
							II	22th Jul - 05th Aug
							III	19th Aug - 05th Sep
	VB	PP4	45.9900 9.4614	1.03	38	15	I	24th Jun - 08th Jul
							II	27th Jul - 08th Aug
							III	23th Aug - 06th Sep
	VA	PP5	46.1014 9.6105	1.50	40	20	I	20th Jun- 04th Jul
							II	29th Jul - 10th Aug
							III	17th Aug - 01st Sep
	VA	PP6	46.0513 9.6245	1.60	50	20	I	26th Jun - 06th Jul
							II	29th Jul - 07th Aug
							III	19th Aug - 05th Sep
	1VG: Gerola valley, VB: Brembana valley, VA: Bitto di Albaredo valleys.

## Sheet: Tab S2. Proximate analysis
	Table S2. Proximate analysis mean values (LSM±SEM) by Valley and Pasture area/Producer in % (g/100g wb).
	Valley		VG1					VB					VA
	PP2		PP1		PP2			PP3		PP4			PP5		PP6
		GP3	Altitude (m a.s.l.)	Values	Altitude (m a.s.l.)	Values		Altitude (m a.s.l.)	Values	Altitude (m a.s.l.)	Values		Altitude (m a.s.l.)	Values	Altitude (m a.s.l.)	Values
	Moisture	I	1650	32.64±1.42a	1850	34.84±0.84		1800	36.63±0.92ab	1700	32.37±1.22a		1900	37.69±0.84	1600	34.44±1.63
		II	1800	34.50±1.03ab	1900	37.54±1.03		2000	35.84±1.04a	1767	34.17±1.09a		2200	37.45±1.93	2000	37.61±1.20
		III	1650	35.78±1.42b	2000	36.30±1.04		2200	40.21±1.84b	1850	38.90±0.84b		1750	36.99±1.05	2200	34.96±1.84
	Protein	I	1650	26.10±1.23	1850	26.07±0.73		1800	25.50±0.80	1700	25.15±1.06		1900	23.53±0.73	1600	26.15±1.42
		II	1800	24.42±0.89	1900	25.78±0.89		2000	24.66±0.91	1767	25.42±0.95		2200	23.13±1.68	2000	23.91±1.04
		III	1650	25.24±1.23	2000	24.04±0.91		2200	24.10±1.60	1850	25.11±0.73		1750	25.19±0.91	2200	25.16±1.60
	Fat	I	1650	35.92±1.42a	1850	33.78±0.84		1800	31.09±0.92ab	1700	35.86±1.22a		1900	32.29±0.84	1600	32.79±1.63
		II	1800	34.35±1.03ab	1900	31.09±1.02		2000	33.01±1.04a	1767	32.71±1.09b		2200	32.24±1.93	2000	31.73±1.20
		III	1650	32.75±1.42b	2000	31.99±1.04		2200	29.26±1.84b	1850	29.20±0.84c		1750	32.80±1.05	2200	31.38±1.84
	1VG: Gerola valley, VB: Brembana valley, VA: Bitto di Albaredo valleys; 2PP: Pasture area-Producer; 3GP: Grazing Period;
	a, b Values within a column with different superscript letters differ significantly at P <0.01.

## Sheet: Tab S3a. VOCs - Alcohols
	Table S3a. Volatile organic compound: alcohols
	Valley		VG1					VB					VA
	PP2		PP1		PP2			PP3		PP4			PP5		PP6
		GP3	Altitude (m a.s.l.)	Values4	Altitude (m a.s.l.)	Values		Altitude (m a.s.l.)	Values	Altitude (m a.s.l.)	Values		Altitude (m a.s.l.)	Values	Altitude (m a.s.l.)	Values
	Ethanol5 (64-17-5)	I	1650	6.38±0.10	1850	6.32±0.10ab		1800	6.18±0.10a	1700	6.31±0.10		1900	6.09±0.10	1600	6.19±0.10a
		II	1800	6.20±0.10	1900	6.19±0.10a		2000	6.41±0.10ab	1767	6.27±0.10		2200	6.23±0.10	2000	6.31±0.10ab
		III	1650	6.07±0.10	2000	6.58±0.10b		2200	6.66±0.10b	1850	6.17±0.10		1750	6.45±0.10	2200	6.27±0.10b
	Butan-1-ol (71-36-3)	I	1650	5.33±0.33	1850	4.63±0.33		1800	5.44±0.33	1700	5.54±0.33		1900	4.74±0.33	1600	3.97±0.33
		II	1800	4.45±0.33	1900	4.95±0.33		2000	5.02±0.33	1767	5.81±0.33		2200	4.93±0.33	2000	4.63±0.33
		III	1650	4.51±0.33	2000	5.17±0.33		2200	5.25±0.33	1850	4.08±0.33		1750	4.65±0.33	2200	5.03±0.33
	Butan-2-ol (78-92-2)	I	1650	5.59±0.23a	1850	6.72±0.23		1800	6.77±0.22	1700	7.01±0.23		1900	6.11±0.22	1600	6.60±0.23
		II	1800	6.51±0.23b	1900	6.07±0.22		2000	6.68±0.22	1767	6.64±0.22		2200	6.73±0.23	2000	6.82±0.22
		III	1650	6.94±0.22b	2000	6.46±0.22		2200	6.85±0.23	1850	6.83±0.23		1750	6.29±0.23	2200	6.48±0.22
	3-Methylbutan-1-ol (123-51-3)	I	1650	5.63±0.21	1850	5.57±0.21		1800	4.99±0.20abc	1700	5.11±0.21		1900	4.99±0.20	1600	5.21±0.21
		II	1800	5.54±0.20	1900	5.90±0.20		2000	4.85±0.20b	1767	5.58±0.20		2200	5.55±0.20	2000	5.49±0.20
		III	1650	5.84±0.20	2000	5.94±0.20		2200	5.62±0.20c	1850	5.71±0.20		1750	5.37±0.20	2200	5.77±0.20
	3-Methylbutan-2-ol (598-75-4)	I	1650	5.22±0.24	1850	5.17±0.24		1800	4.84±0.24a	1700	5.27±0.24		1900	5.41±0.24	1600	5.17±0.24
		II	1800	5.31±0.24	1900	4.99±0.24		2000	4.66±0.24a	1767	5.14±0.24		2200	5.42±0.24	2000	5.35±0.24
		III	1650	5.57±0.24	2000	5.37±0.24		2200	5.81±0.24b	1850	5.22±0.24		1750	5.10±0.24	2200	5.30±0.24
	2-Phenylethan-1-ol (60-12-8)	I	1650	5.47±0.13	1850	5.17±0.13		1800	4.70±0.13	1700	4.78±0.13		1900	4.57±0.13a	1600	5.06±0.13
		II	1800	5.59±0.13	1900	5.08±0.13		2000	4.66±0.13	1767	5.10±0.13		2200	4.85±0.13ab	2000	5.28±0.13
		III	1650	5.32±0.13	2000	5.22±0.13		2200	4.65±0.13	1850	5.01±0.13		1750	5.04±0.13b	2200	5.31±0.13
	Hexan-1-ol (111-27-3)	I	1650	4.40±0.16	1850	4.83±0.16		1800	4.35±0.16	1700	4.60±0.16		1900	4.28±0.16	1600	4.51±0.16
		II	1800	4.36±0.16	1900	4.47±0.16		2000	4.51±0.16	1767	4.45±0.16		2200	4.58±0.16	2000	4.35±0.16
		III	1650	4.30±0.16	2000	4.24±0.16		2200	4.89±0.16	1850	4.47±0.16		1750	4.73±0.16	2200	4.65±0.16
	Heptan-2-ol (543-49-7)	I	1650	5.08±0.18	1850	5.08±0.18		1800	4.96±0.18	1700	5.08±0.18		1900	5.65±0.18	1600	4.95±0.18
		II	1800	5.22±0.18	1900	4.59±0.18		2000	4.94±0.18	1767	5.02±0.18		2200	5.56±0.18	2000	5.15±0.18
		III	1650	5.12±0.18	2000	4.87±0.18		2200	5.22±0.18	1850	5.12±0.18		1750	5.35±0.18	2200	4.63±0.18
	1VG: Gerola valley, VB: Brembana valley, VA: Bitto di Albaredo valleys; 2PP: Pasture area-Producer; 3GP: Grazing Period; 4Values refer to the log10 of the area of the Quantion (LSM±SEM);
	5Volatile compound (cas number)
	a, bValues within a column with different superscript letters differ significantly at P <0.01.

## Sheet: Tab S3b. VOCs - Carbonyl comp
	Table S3b. Volatile organic compound: carbonyl compounds
	Valley		VG1					VB					VA
	PP2		PP1		PP2			PP3		PP4			PP5		PP6
		GP3	Altitude (m a.s.l.)	Values4	Altitude (m a.s.l.)	Values		Altitude (m a.s.l.)	Values	Altitude (m a.s.l.)	Values		Altitude (m a.s.l.)	Values	Altitude (m a.s.l.)	Values
	Butan-2-one5 (78-93-3)	I	1650	5.21±0.21a	1850	6.15±0.21		1800	5.94±0.21	1700	6.27±0.22		1900	5.34±0.21	1600	5.87±0.21
		II	1800	6.05±0.21b	1900	5.87±0.21		2000	5.93±0.21	1767	6.31±0.21		2200	5.96±0.21	2000	6.08±0.21
		III	1650	6.30±0.21b	2000	5.98±0.21		2200	5.83±0.21	1850	6.54±0.21		1750	5.80±0.21	2200	6.05±0.21
	3-hydroxybutan-2-one (513-86-0)	I	1650	4.34±0.26	1850	4.50±0.26		1800	4.06±0.26	1700	4.73±0.26		1900	4.27±0.26	1600	4.18±0.26
		II	1800	4.14±0.26	1900	4.89±0.26		2000	3.99±0.26	1767	4.61±0.26		2200	4.52±0.26	2000	4.07±0.26
		III	1650	4.28±0.26	2000	4.65±0.26		2200	4.29±0.26	1850	5.06±0.26		1750	4.61±0.26	2200	4.66±0.26
	Pentan-2-one (107-87-9)	I	1650	4.97±0.19	1850	5.05±0.19		1800	4.76±0.19	1700	5.26±0.19		1900	4.90±0.19	1600	4.87±0.19
		II	1800	4.83±0.19	1900	5.43±0.19		2000	4.44±0.19	1767	5.10±0.19		2200	5.03±0.19	2000	4.75±0.19
		III	1650	5.17±0.19	2000	5.57±0.19		2200	4.88±0.19	1850	5.41±0.19		1750	5.07±0.19	2200	5.32±0.19
	Heptan-2-one (110-43-0)	I	1650	4.71±0.23	1850	4.63±0.23a		1800	4.83±0.23	1700	4.69±0.23		1900	5.11±0.23	1600	4.83±0.23
		II	1800	4.65±0.23	1900	5.56±0.23b		2000	4.63±0.23	1767	4.83±0.23		2200	5.44±0.23	2000	4.64±0.23
		III	1650	5.10±0.23	2000	5.83±0.23b		2200	4.67±0.23	1850	4.49±0.23		1750	5.25±0.23	2200	5.00±0.23
	Hexanal (66-25-1)	I	1650	5.09±0.27	1850	5.73±0.27		1800	5.05±0.26	1700	4.77±0.27		1900	4.41±0.26	1600	4.95±0.27
		II	1800	4.24±0.26	1900	5.13±0.26		2000	4.66±0.26	1767	4.51±0.26		2200	5.22±0.26	2000	4.54±0.26
		III	1650	4.60±0.26	2000	4.82±0.26		2200	4.88±0.26	1850	4.56±0.26		1750	5.14±0.26	2200	5.19±0.26
	1VG: Gerola valley, VB: Brembana valley, VA: Bitto di Albaredo valleys; 2PP: Pasture area-Producer; 3GP: Grazing Period; 4Values refer to the log10 of the area of the Quantion (LSM±SEM);
	5Volatile compound (cas number)
	a, b Values within a column with different superscript letters differ significantly at P <0.01.

## Sheet: Tab S3c. VOCs - Fatty Acids
	Table S3c. Volatile organic compound: acids
	Valley		VG1					VB					VA
	PP2		PP1		PP2			PP3		PP4			PP5		PP6
		GP3	Altitude (m a.s.l.)	Values4	Altitude (m a.s.l.)	Values		Altitude (m a.s.l.)	Values	Altitude (m a.s.l.)	Values		Altitude (m a.s.l.)	Values	Altitude (m a.s.l.)	Values
	Acetic acid5 (64-19-7)	I	1650	6.26±0.12	1850	6.50±0.12		1800	6.55±0.12	1700	6.82±0.12a		1900	6.40±0.12	1600	6.52±0.12
		II	1800	6.29±0.12	1900	6.50±0.12		2000	6.33±0.12	1767	6.31±0.12b		2200	6.47±0.12	2000	6.59±0.12
		III	1650	6.47±0.12	2000	6.64±0.12		2200	6.58±0.12	1850	6.50±0.12ab		1750	6.66±0.12	2200	6.46±0.12
	Propanoic acid (79-09-4)	I	1650	5.53±0.27	1850	5.75±0.27		1800	5.41±0.26	1700	5.76±0.27		1900	4.91±0.26	1600	5.52±0.27ab
		II	1800	5.21±0.27	1900	5.29±0.26		2000	5.57±0.26	1767	5.82±0.26		2200	5.60±0.27	2000	5.99±0.26a
		III	1650	5.12±0.26	2000	5.48±0.26		2200	5.48±0.26	1850	5.71±0.26		1750	5.25±0.26	2200	4.96±0.26b
	2-Methylpropanoic acid (79-31-2)	I	1650	4.97±0.18	1850	5.43±0.18		1800	5.28±0.17	1700	5.72±0.18a		1900	5.32±0.17	1600	5.23±0.18
		II	1800	5.65±0.17	1900	5.62±0.17		2000	5.01±0.17	1767	5.12±0.17b		2200	5.11±0.17	2000	5.59±0.17
		III	1650	5.45±0.17	2000	5.69±0.17		2200	5.33±0.17	1850	5.41±0.17ab		1750	5.62±0.17	2200	5.49±0.17
	Butanoic acid (107-92-6)	I	1650	6.70±0.17	1850	6.81±0.17		1800	6.75±0.17	1700	6.98±0.17		1900	6.72±0.17	1600	6.74±0.17
		II	1800	6.56±0.17	1900	6.92±0.17		2000	6.61±0.17	1767	7.17±0.17		2200	6.78±0.17	2000	7.06±0.17
		III	1650	6.69±0.17	2000	6.92±0.17		2200	6.77±0.17	1850	6.73±0.17		1750	6.94±0.17	2200	6.74±0.17
	3-Methylbutanoic acid (503-74-2)	I	1650	5.71±0.18a	1850	6.10±0.18		1800	5.90±0.18	1700	6.22±0.18		1900	6.12±0.18	1600	5.96±0.18
		II	1800	6.49±0.18b	1900	6.30±0.18		2000	5.85±0.18	1767	5.90±0.18		2200	5.84±0.18	2000	6.35±0.18
		III	1650	6.14±0.18a	2000	6.40±0.18		2200	6.10±0.18	1850	6.10±0.18		1750	6.29±0.18	2200	6.18±0.18
	Hexanoic acid (142-62-1)	I	1650	6.32±0.09	1850	6.37±0.09		1800	6.24±0.08	1700	6.42±0.09		1900	6.52±0.08	1600	6.56±0.09
		II	1800	6.46±0.09	1900	6.46±0.08		2000	6.35±0.08	1767	6.24±0.08		2200	6.63±0.09	2000	6.54±0.08
		III	1650	6.44±0.08	2000	6.53±0.08		2200	6.37±0.09	1850	6.31±0.09		1750	6.64±0.09	2200	6.38±0.08
	Octanoic acid (124-07-2)	I	1650	5.32±0.13	1850	5.49±0.13		1800	5.52±0.13	1700	5.47±0.13		1900	5.61±0.13	1600	5.62±0.13
		II	1800	5.47±0.13	1900	5.50±0.13		2000	5.52±0.13	1767	5.25±0.13		2200	5.67±0.13	2000	5.65±0.13
		III	1650	5.46±0.13	2000	5.67±0.13		2200	5.38±0.13	1850	5.36±0.13		1750	5.73±0.13	2200	5.66±0.13
	1VG: Gerola valley, VB: Brembana valley, VA: Bitto di Albaredo valleys; 2PP: Pasture area-Producer; 3GP: Grazing Period; 4Values refer to the log10 of the area of the Quantion (LSM±SEM);
	5Volatile compound (cas number)
	a, b Values within a column with different superscript letters differ significantly at P <0.01.

## Sheet: Tab. S3d VOCS - Esters
	Table S3d. Volatile organic compound: esters
	Valley		VG1					VB					VA
	PP2		PP1		PP2			PP3		PP4			PP5		PP6
		GP3	Altitude (m a.s.l.)	Values4	Altitude (m a.s.l.)	Values		Altitude (m a.s.l.)	Values	Altitude (m a.s.l.)	Values		Altitude (m a.s.l.)	Values	Altitude (m a.s.l.)	Values
	Ethyl acetate5 (141-78-6)	I	1650	4.89±0.11	1850	5.23±0.11		1800	4.67±0.11a	1700	5.03±0.11		1900	4.72±0.11	1600	4.75±0.11
		II	1800	4.69±0.11	1900	4.94±0.11		2000	4.95±0.11ab	1767	5.02±0.11		2200	4.67±0.11	2000	5.03±0.11
		III	1650	4.82±0.11	2000	5.11±0.11		2200	5.16±0.11b	1850	4.76±0.11		1750	5.03±0.11	2200	4.91±0.11
	Ethyl butanoate (105-54-4)	I	1650	6.16±0.16	1850	6.02±0.16		1800	5.90±0.16	1700	6.21±0.16		1900	5.79±0.16	1600	5.97±0.16
		II	1800	5.76±0.16	1900	5.99±0.16		2000	5.99±0.16	1767	6.39±0.16		2200	5.87±0.16	2000	6.13±0.16
		III	1650	5.98±0.16	2000	6.34±0.16		2200	6.15±0.16	1850	6.13±0.16		1750	6.16±0.16	2200	5.90±0.16
	Ethyl hexanoate (123-66-0)	I	1650	5.85±0.17a	1850	5.56±0.17		1800	4.95±0.17a	1700	5.46±0.17a		1900	5.44±0.17	1600	5.58±0.17
		II	1800	5.53±0.17ab	1900	5.38±0.17		2000	5.54±0.17ab	1767	5.26±0.17ab		2200	5.50±0.17	2000	5.59±0.17
		III	1650	5.02±0.17b	2000	6.00±0.17		2200	5.65±0.17b	1850	4.75±0.17b		1750	5.75±0.17	2200	5.34±0.17
	1VG: Gerola valley, VB: Brembana valley, VA: Bitto di Albaredo valleys; 2PP: Pasture area-Producer; 3GP: Grazing Period; 4Values refer to the log10 of the area of the Quantion (LSM±SEM);
	5Volatile compound (cas number)
	a, b Values within a column with different superscript letters differ significantly at P <0.01.

## Sheet: Tab S4. Fatty acids
	Table S4. Fatty Acid composition (% total FA)
	Valley		VG1					VB					VA
	PP2		PP1		PP2			PP3		PP4			PP5		PP6
		GP3	Altitude (m a.s.l.)	Values4	Altitude (m a.s.l.)	Values		Altitude (m a.s.l.)	Values	Altitude (m a.s.l.)	Values		Altitude (m a.s.l.)	Values	Altitude (m a.s.l.)	Values
	SFA5	I	1650	55.39±0.65	1850	54.39±0.65		1800	56.70±0.64	1700	53.87±0.65		1900	56.31±0.64ab	1600	56.44±0.65
		II	1800	54.91±0.65	1900	54.08±0.64		2000	54.48±0.65	1767	52.55±0.65		2200	58.29±0.65a	2000	54.97±0.64
		III	1650	55.52±0.64	2000	53.90±0.64		2200	55.45±0.65	1850	54.63±0.65		1750	55.27±0.65b	2200	54.50±0.64
	SCFA	I	1650	8.14±0.27	1850	8.00±0.27		1800	9.31±0.27a	1700	7.96±0.27		1900	8.92±0.27	1600	8.36±0.27
		II	1800	7.70±0.27	1900	7.34±0.27		2000	8.18±0.27b	1767	7.40±0.27		2200	9.12±0.27	2000	7.84±0.27
		III	1650	7.70±0.27	2000	7.51±0.27		2200	8.17±0.27b	1850	7.62±0.27		1750	8.17±0.27	2200	8.30±0.27
	BCFA	I	1650	2.86±0.08a	1850	2.91±0.08a		1800	3.25±0.08	1700	3.05±0.08a		1900	2.94±0.08a	1600	3.06±0.08a
		II	1800	3.40±0.08b	1900	3.20±0.08b		2000	3.50±0.08	1767	3.64±0.08b		2200	3.40±0.08b	2000	3.58±0.08b
		III	1650	3.54±0.08b	2000	3.32±0.08b		2200	3.46±0.08	1850	3.40±0.08b		1750	3.24±0.08b	2200	3.23±0.08b
	MUFA	I	1650	32.90±0.78a	1850	33.14±0.78		1800	29.59±0.77	1700	33.64±0.78		1900	31.91±0.77a	1600	30.32±0.78
		II	1800	32.45±0.78a	1900	33.98±0.77		2000	31.05±0.78	1767	33.40±0.78		2200	27.40±0.78b	2000	31.43±0.77
		III	1650	29.55±0.77b	2000	32.98±0.77		2200	29.43±0.78	1850	31.13±0.78		1750	29.75±0.78a	2200	31.13±0.77
	PUFA n-6	I	1650	1.88±0.07a	1850	1.70±0.07		1800	1.65±0.07	1700	1.58±0.07		1900	1.70±0.07	1600	1.66±0.07a
		II	1800	1.47±0.07b	1900	1.63±0.07		2000	1.57±0.07	1767	1.40±0.07		2200	1.62±0.07	2000	1.36±0.07b
		III	1650	1.45±0.07b	2000	1.65±0.07		2200	1.49±0.07	1850	1.64±0.07		1750	1.73±0.07	2200	1.89±0.07a
	PUFA n-3	I	1650	0.89±0.05a	1850	0.78±0.05		1800	1.00±0.05	1700	0.69±0.06ab		1900	0.90±0.05	1600	0.82±0.05
		II	1800	0.68±0.05b	1900	0.73±0.05		2000	0.91±0.05	1767	0.61±0.05a		2200	0.98±0.05	2000	0.65±0.05
		III	1650	0.82±0.05ab	2000	0.74±0.05		2200	0.85±0.05	1850	0.83±0.05b		1750	0.94±0.05	2200	0.66±0.05
	CLA	I	1650	1.06±0.10a	1850	1.10±0.10		1800	1.31±0.10a	1700	1.27±0.10a		1900	1.13±0.10a	1600	1.35±0.10a
		II	1800	1.41±0.10a	1900	1.18±0.10		2000	1.73±0.10b	1767	1.72±0.10b		2200	1.61±0.10b	2000	1.61±0.10a
		III	1650	1.79±0.10b	2000	1.44±0.10		2200	1.79±0.10b	1850	1.68±0.10b		1750	1.85±0.10b	2200	1.76±0.10b
	ratio n-6/n-3	I	1650	2.15±0.10ab	1850	2.19±0.10		1800	1.65±0.10	1700	2.32±0.10		1900	1.90±0.10	1600	2.03±0.10a
		II	1800	2.19±0.10a	1900	2.26±0.10		2000	1.79±0.10	1767	2.30±0.10		2200	1.67±0.10	2000	2.12±0.10a
		III	1650	1.78±0.10b	2000	2.23±0.10		2200	1.77±0.10	1850	2.00±0.10		1750	1.86±0.10	2200	2.87±0.10b
	1VG: Gerola valley, VB: Brembana valley, VA: Bitto di Albaredo valleys; 2PP: Pasture area-Producer; 3GP: Grazing Period; 4LSM±SEM, least square mean±standard error of mean; 5SFA, total saturated fatty acids; SCFA, short chain fatty acids; BCFA, branched chain fatty acids; MUFA, total monounsaturated fatty acids; PUFA-n6, total polyunsaturated fatty acids n-6; PUFA-n3, total polyunsaturated fatty …
	a, b Values within a column with different superscript letters differ significantly at P <0.01.

## Sheet: Tab S5. Terpenoids
	Table S5. Terpenoid composition
	Valley		VG1					VB					VA
	PP2		PP1		PP2			PP3		PP4			PP5		PP6
		GP3	Altitude (m a.s.l.)	Values4	Altitude (m a.s.l.)	Values		Altitude (m a.s.l.)	Values	Altitude (m a.s.l.)	Values		Altitude (m a.s.l.)	Values	Altitude (m a.s.l.)	Values
	α-pinene5 (80-56-8) 1023	I	1650	6.49 ± 0.20	1850	6.36±0.20		1800	7.03±0.20	1700	6.38±0.20		1900	7.43±0.20	1600	6.48±0.20
		II	1800	6.58 ± 0.20	1900	6.69±0.20		2000	7.06±0.20	1767	6.36±0.20		2200	7.35±0.20	2000	6.40±0.20
		III	1650	6.29±0.20	2000	6.51±0.20		2200	6.11±0.20	1850	6.22±0.20		1750	6.94±0.20	2200	6.82±0.20
	UK10476	I	1650	5.66±0.11a	1850	5.99±0.11		1800	6.16±0.11a	1700	5.83±0.11ab		1900	5.92±0.11	1600	6.09±0.11
		II	1800	5.83±0.11a	1900	5.96±0.11		2000	5.86±0.11ab	1767	5.76±0.11a		2200	6.02±0.11	2000	5.86±0.11
		III	1650	6.20±0.11b	2000	5.99±0.11		2200	5.72±0.11b	1850	6.13±0.11b		1750	5.86±0.11	2200	6.00±0.11
	camphene (79-92-5) 1065	I	1650	5.48±0.15	1850	5.22±0.15		1800	5.63±0.15a	1700	4.86±0.15		1900	5.89±0.15	1600	5.26±0.15ab
		II	1800	5.34±0.15	1900	5.28±0.15		2000	5.36±0.15a	1767	4.89±0.15		2200	5.94±0.15	2000	4.81±0.15a
		III	1650	5.44±0.15	2000	5.01±0.15		2200	4.53±0.15b	1850	5.19±0.15		1750	5.56±0.15	2200	5.41±0.15b
	β-pinene (127-91-3) 1113	I	1650	5.71±0.17	1850	5.75±0.17		1800	6.01±0.17a	1700	5.49±0.17		1900	6.12±0.17	1600	5.73±0.17
		II	1800	5.81±0.17	1900	6.06±0.17		2000	6.10±0.17a	1767	5.38±0.17		2200	6.18±0.17	2000	5.37±0.17
		III	1650	5.70±0.17	2000	5.63±0.17		2200	5.07±0.17b	1850	5.49±0.17		1750	5.77±0.17	2200	5.62±0.17
	δ-3-carene (13466-78-9) 1125	I	1650	4.96±0.22a	1850	4.59±0.22		1800	5.25±0.22a	1700	5.47±0.22ab		1900	5.48±0.22	1600	4.52±0.22a
		II	1800	5.84±0.22b	1900	5.12±0.22		2000	5.59±0.22ab	1767	6.04±0.22a		2200	5.60±0.22	2000	5.37±0.22b
		III	1650	4.75±0.22a	2000	5.10±0.22		2200	6.31±0.22b	1850	4.86±0.22b		1750	5.18±0.22	2200	5.12±0.22ab
	sabinene (3387-41-5) 1142	I	1650	4.46±0.18	1850	4.48±0.18		1800	4.97±0.18	1700	4.75±0.18		1900	5.17±0.18	1600	4.69±0.18
		II	1800	4.79±0.18	1900	4.76±0.18		2000	4.97±0.18	1767	4.63±0.18		2200	5.38±0.18	2000	4.31±0.18
		III	1650	4.46±0.18	2000	4.55±0.18		2200	4.81±0.18	1850	4.58±0.18		1750	5.04±0.18	2200	4.89±0.18
	limonene (5989-27-5) 1204	I	1650	5.16±0.15	1850	5.07±0.15		1800	5.57±0.14a	1700	5.13±0.15		1900	5.86±0.14	1600	5.22±0.15
		II	1800	5.23±0.14	1900	5.33±0.14		2000	5.59±0.14a	1767	5.19±0.14		2200	5.85±0.15	2000	4.99±0.14
		III	1650	5.06±0.14	2000	5.07±0.14		2200	5.02±0.14b	1850	5.03±0.14		1750	5.54±0.14	2200	5.37±0.14
	γ-terpinene (99-85-4) 1252	I	1650	4.74±0.18	1850	5.25±0.18		1800	4.97±0.17	1700	4.82±0.18		1900	5.16±0.17	1600	4.93±0.18
		II	1800	4.66±0.18	1900	5.06±0.17		2000	5.03±0.17	1767	4.73±0.17		2200	5.32±0.18	2000	4.73±0.17
		III	1650	5.08±0.17	2000	4.73±0.17		2200	4.74±0.17	1850	4.79±0.17		1750	5.22±0.17	2200	4.90±0.17
	UK12755	I	1650	4.38±0.36	1850	4.53±0.36		1800	4.74±0.36a	1700	4.67±0.37		1900	4.99±0.36	1600	4.39±0.36a
		II	1800	4.45±0.36	1900	4.28±0.36		2000	3.96±0.36ab	1767	3.97±0.36		2200	4.91±0.36	2000	2.96±0.36b
		III	1650	4.48±0.36	2000	3.95±0.36		2200	3.34±0.36b	1850	4.36±0.36		1750	4.62±0.36	2200	4.49±0.36a
	p-cymene (99-87-6) 1278	I	1650	5.37±0.20	1850	5.46±0.20		1800	5.65±0.20	1700	5.51±0.20		1900	5.68±0.20	1600	5.76±0.20
		II	1800	5.46±0.20	1900	5.45±0.20		2000	5.68±0.20	1767	5.45±0.20		2200	5.93±0.20	2000	5.36±0.20
		III	1650	5.22±0.20	2000	5.21±0.20		2200	5.34±0.20	1850	5.75±0.20		1750	5.26±0.20	2200	5.58±0.20
	terpinolene (586-62-9) 1290	I	1650	4.24±0.18	1850	4.28±0.18		1800	4.65±0.18a	1700	4.51±0.18		1900	4.88±0.18	1600	4.73±0.18a
		II	1800	4.46±0.18	1900	4.49±0.18		2000	4.69±0.18a	1767	4.36±0.18		2200	4.92±0.18	2000	3.95±0.18b
		III	1650	4.36±0.18	2000	4.08±0.18		2200	4.33±0.18b	1850	4.33±0.18		1750	4.54±0.18	2200	4.44±0.18a
	UK1347	I	1650	4.34±0.20	1850	5.26±0.20a		1800	4.63±0.19	1700	4.07±0.20		1900	4.27±0.19	1600	4.56±0.20a
		II	1800	3.89±0.19	1900	4.91±0.19ab		2000	4.11±0.19	1767	4.15±0.19		2200	4.79±0.19	2000	4.26±0.19ab
		III	1650	4.50±0.19	2000	4.58±0.19b		2200	4.39±0.19	1850	4.15±0.19		1750	5.00±0.19	2200	4.43±0.19b
	allo-ocimene (3016-19-1) 1377	I	1650	4.84±0.20	1850	4.74±0.20		1800	5.41±0.19a	1700	4.77±0.20		1900	5.79±0.19	1600	4.85±0.20
		II	1800	4.95±0.20	1900	5.07±0.19		2000	5.42±0.20a	1767	4.74±0.20		2200	5.72±0.20	2000	4.76±0.19
		III	1650	4.72±0.19	2000	4.87±0.19		2200	4.49±0.20b	1850	4.60±0.20		1750	5.32±0.20	2200	5.19±0.19
	β-caryophyllene (87-44-5) 1623	I	1650	4.76±0.17	1850	5.08±0.17		1800	5.58±0.16	1700	5.16±0.17		1900	5.43±0.16	1600	5.22±0.17a
		II	1800	4.90±0.17	1900	5.14±0.16		2000	5.27±0.16	1767	5.08±0.16		2200	5.66±0.17	2000	4.53±0.16b
		III	1650	5.05±0.16	2000	5.04±0.16		2200	5.36±0.16	1850	5.33±0.16		1750	5.57±0.16	2200	5.18±0.16a
	linalool (78-70-6) 1673	I	1650	4.49±0.10	1850	4.78±0.10		1800	4.69±0.10	1700	4.59±0.10		1900	4.49±0.10	1600	4.61±0.10
		II	1800	4.41±0.10	1900	4.48±0.10		2000	4.48±0.10	1767	4.50±0.10		2200	4.70±0.10	2000	4.33±0.10
		III	1650	4.59±0.10	2000	4.51±0.10		2200	4.59±0.10	1850	4.44±0.10		1750	4.76±0.10	2200	4.41±0.10
	β-phellandrene (555-10-2) 1684	I	1650	4.56±0.20	1850	4.65±0.20		1800	4.98±0.20	1700	4.77±0.20		1900	4.60±0.20	1600	4.65±0.20
		II	1800	4.74±0.20	1900	4.90±0.20		2000	4.94±0.20	1767	4.47±0.20		2200	5.26±0.20	2000	4.25±0.20
		III	1650	4.84±0.20	2000	4.51±0.20		2200	4.33±0.20	1850	4.64±0.20		1750	5.00±0.20	2200	4.84±0.20
	UK2300	I	1650	3.69±0.20	1850	4.32±0.20		1800	4.83±0.19a	1700	3.99±0.20		1900	4.57±0.19	1600	4.21±0.20a
		II	1800	3.62±0.20	1900	4.40±0.19		2000	4.40±0.19ab	1767	3.68±0.19		2200	4.79±0.20	2000	3.16±0.19b
		III	1650	4.24±0.19	2000	4.30±0.19		2200	3.78±0.20b	1850	4.26±0.20		1750	4.60±0.20	2200	4.10±0.19a
	UK2348	I	1650	4.11±0.26	1850	4.38±0.26		1800	4.82±0.25a	1700	4.33±0.26		1900	4.35±0.25	1600	4.68±0.26a
		II	1800	3.79±0.26	1900	4.25±0.25		2000	4.10±0.25a	1767	3.93±0.25		2200	4.97±0.26	2000	3.08±0.25b
		III	1650	4.18±0.25	2000	4.14±0.25		2200	3.26±0.25b	1850	4.65±0.25		1750	4.65±0.25	2200	3.99±0.25a
	1VG: Gerola valley, VB: Brembana valley, VA: Bitto di Albaredo valleys; 2PP: Pasture area-Producer; 3GP: Grazing Period; 4Values refer to the log10 of the area of the quant ion (LSM±SEM); 5Terpenoid compound (cas number) and Retention index;6Unknown compound+retention index
	a, b Values within a column with different superscript letters differ significantly at P <0.01.
